# Supplementary material for: Transcranial direct current stimulation (tDCS) facilitates overall visual search response times but does not interact with visual search task factors
Source: PLoS One. 2018 Mar 20;13(3):e0194640. doi: 10.1371/journal.pone.0194640 (PMC5860774; doi:10.1371/journal.pone.0194640)
Supplement: S1 File — (XLSX) [file pone.0194640.s001.xlsx]

## Sheet: Exp1_RT_data_tDCS_VisualSearch_
subject	Stimulation	Test set	Target	Difficulty	RT		Note	Stimulation
1	1	1	1	1	516.59			1: Sham-Sham	2: Sham-Anodal	3: Sham-Cathodal
1	1	1	1	2	569.455
1	1	1	1	3	655.49			Test set
1	1	1	2	1	507.744			1: Search test 1	2: Search test 2
1	1	1	2	2	557.6
1	1	1	2	3	577.58			Target
1	1	2	1	1	489.3			1: Target absent	2: Target present
1	1	2	1	2	520.265
1	1	2	1	3	564.744			Difficulty
1	1	2	2	1	492.59			1: Easy	2: Intermediate	3: Difficult
1	1	2	2	2	543.502
1	1	2	2	3	533.769
1	2	1	1	1	464.87
1	2	1	1	2	508.155
1	2	1	1	3	558.57
1	2	1	2	1	467.83
1	2	1	2	2	499.571
1	2	1	2	3	506.85
1	2	2	1	1	459.617
1	2	2	1	2	509.086
1	2	2	1	3	581.39
1	2	2	2	1	486.304
1	2	2	2	2	509.553
1	2	2	2	3	517.978
1	3	1	1	1	462.553
1	3	1	1	2	497.11
1	3	1	1	3	536.348
1	3	1	2	1	477.13
1	3	1	2	2	480.724
1	3	1	2	3	497.68
1	3	2	1	1	456.66
1	3	2	1	2	487.977
1	3	2	1	3	542.81
1	3	2	2	1	468.043
1	3	2	2	2	487.427
1	3	2	2	3	511.957
2	1	1	1	1	468.8
2	1	1	1	2	488.108
2	1	1	1	3	462.976
2	1	1	2	1	415.674
2	1	1	2	2	416.107
2	1	1	2	3	445.425
2	1	2	1	1	479.14
2	1	2	1	2	473.697
2	1	2	1	3	490.886
2	1	2	2	1	435.34
2	1	2	2	2	444.068
2	1	2	2	3	464.167
2	2	1	1	1	453.5
2	2	1	1	2	474.488
2	2	1	1	3	430.55
2	2	1	2	1	428.025
2	2	1	2	2	437.366
2	2	1	2	3	429.744
2	2	2	1	1	427.667
2	2	2	1	2	445.065
2	2	2	1	3	452.846
2	2	2	2	1	407.049
2	2	2	2	2	409.706
2	2	2	2	3	425.5
2	3	1	1	1	532.93
2	3	1	1	2	517.322
2	3	1	1	3	513.277
2	3	1	2	1	481.65
2	3	1	2	2	471.258
2	3	1	2	3	520.233
2	3	2	1	1	472.205
2	3	2	1	2	478.72
2	3	2	1	3	466.558
2	3	2	2	1	441.186
2	3	2	2	2	443.452
2	3	2	2	3	461.205
3	1	1	1	1	538.71
3	1	1	1	2	553.761
3	1	1	1	3	589.73
3	1	1	2	1	508.48
3	1	1	2	2	539.44
3	1	1	2	3	541.66
3	1	2	1	1	507.255
3	1	2	1	2	531.512
3	1	2	1	3	532.447
3	1	2	2	1	473.913
3	1	2	2	2	488.051
3	1	2	2	3	502.791
3	2	1	1	1	476.66
3	2	1	1	2	494.176
3	2	1	1	3	506.511
3	2	1	2	1	423.809
3	2	1	2	2	457.824
3	2	1	2	3	462.34
3	2	2	1	1	502.93
3	2	2	1	2	496.521
3	2	2	1	3	534.2
3	2	2	2	1	449.426
3	2	2	2	2	457.174
3	2	2	2	3	462.553
3	3	1	1	1	493.739
3	3	1	1	2	501.809
3	3	1	1	3	516.674
3	3	1	2	1	455.04
3	3	1	2	2	466.707
3	3	1	2	3	498.929
3	3	2	1	1	503.413
3	3	2	1	2	523.65
3	3	2	1	3	542.58
3	3	2	2	1	452.587
3	3	2	2	2	474.359
3	3	2	2	3	489.733
4	1	1	1	1	517.304
4	1	1	1	2	542.365
4	1	1	1	3	518.386
4	1	1	2	1	468.761
4	1	1	2	2	494.685
4	1	1	2	3	516.255
4	1	2	1	1	502.617
4	1	2	1	2	511.936
4	1	2	1	3	521.783
4	1	2	2	1	460.043
4	1	2	2	2	478.012
4	1	2	2	3	466.614
4	2	1	1	1	537.34
4	2	1	1	2	563.189
4	2	1	1	3	553.51
4	2	1	2	1	506.65
4	2	1	2	2	511.925
4	2	1	2	3	497.565
4	2	2	1	1	486.244
4	2	2	1	2	497.138
4	2	2	1	3	513.54
4	2	2	2	1	418.89
4	2	2	2	2	451.361
4	2	2	2	3	447.244
4	3	1	1	1	569.979
4	3	1	1	2	626.685
4	3	1	1	3	637.609
4	3	1	2	1	528.721
4	3	1	2	2	583.865
4	3	1	2	3	553.978
4	3	2	1	1	549.826
4	3	2	1	2	594.6
4	3	2	1	3	607.76
4	3	2	2	1	503.848
4	3	2	2	2	535.05
4	3	2	2	3	515.24
5	1	1	1	1	447.043
5	1	1	1	2	438.578
5	1	1	1	3	472.5
5	1	1	2	1	408.047
5	1	1	2	2	422.887
5	1	1	2	3	434.75
5	1	2	1	1	411.738
5	1	2	1	2	430.928
5	1	2	1	3	439.136
5	1	2	2	1	394.659
5	1	2	2	2	404.546
5	1	2	2	3	420.784
5	2	1	1	1	428.386
5	2	1	1	2	457.282
5	2	1	1	3	449.933
5	2	1	2	1	435.15
5	2	1	2	2	431.519
5	2	1	2	3	433.5
5	2	2	1	1	407.304
5	2	2	1	2	443.224
5	2	2	1	3	454.955
5	2	2	2	1	419.439
5	2	2	2	2	435.779
5	2	2	2	3	433.044
5	3	1	1	1	429.413
5	3	1	1	2	493.676
5	3	1	1	3	549.477
5	3	1	2	1	436.333
5	3	1	2	2	457.742
5	3	1	2	3	433.55
5	3	2	1	1	409.289
5	3	2	1	2	421.295
5	3	2	1	3	447
5	3	2	2	1	385.45
5	3	2	2	2	407.124
5	3	2	2	3	413.636
6	1	1	1	1	513.43
6	1	1	1	2	513.85
6	1	1	1	3	565.35
6	1	1	2	1	473.43
6	1	1	2	2	506.495
6	1	1	2	3	510.73
6	1	2	1	1	509.71
6	1	2	1	2	529.155
6	1	2	1	3	581.42
6	1	2	2	1	484.05
6	1	2	2	2	475.155
6	1	2	2	3	486.95
6	2	1	1	1	583.07
6	2	1	1	2	601.56
6	2	1	1	3	638.59
6	2	1	2	1	544.6
6	2	1	2	2	555.74
6	2	1	2	3	570.98
6	2	2	1	1	523.43
6	2	2	1	2	542.715
6	2	2	1	3	579.04
6	2	2	2	1	496.43
6	2	2	2	2	506.055
6	2	2	2	3	525.24
6	3	1	1	1	493.71
6	3	1	1	2	522.29
6	3	1	1	3	558.27
6	3	1	2	1	494.98
6	3	1	2	2	490.89
6	3	1	2	3	516.36
6	3	2	1	1	530.09
6	3	2	1	2	550.905
6	3	2	1	3	581.75
6	3	2	2	1	506.76
6	3	2	2	2	526.04
6	3	2	2	3	542.84
7	1	1	1	1	545.85
7	1	1	1	2	594.295
7	1	1	1	3	623
7	1	1	2	1	498.6
7	1	1	2	2	509.68
7	1	1	2	3	540.57
7	1	2	1	1	584.15
7	1	2	1	2	640.395
7	1	2	1	3	707.67
7	1	2	2	1	520.74
7	1	2	2	2	551.85
7	1	2	2	3	570.76
7	2	1	1	1	599.27
7	2	1	1	2	651.46
7	2	1	1	3	694.53
7	2	1	2	1	597.87
7	2	1	2	2	609.22
7	2	1	2	3	660.79
7	2	2	1	1	589.65
7	2	2	1	2	619.44
7	2	2	1	3	666.49
7	2	2	2	1	565.23
7	2	2	2	2	561.38
7	2	2	2	3	606.23
7	3	1	1	1	561.23
7	3	1	1	2	589.73
7	3	1	1	3	613.23
7	3	1	2	1	502.73
7	3	1	2	2	544.655
7	3	1	2	3	581.63
7	3	2	1	1	524.59
7	3	2	1	2	595.15
7	3	2	1	3	603.57
7	3	2	2	1	490.47
7	3	2	2	2	498.39
7	3	2	2	3	518.26
8	1	1	1	1	666.28
8	1	1	1	2	653.635
8	1	1	1	3	686.33
8	1	1	2	1	572.02
8	1	1	2	2	579.765
8	1	1	2	3	581.06
8	1	2	1	1	637.78
8	1	2	1	2	664.885
8	1	2	1	3	662.91
8	1	2	2	1	537.45
8	1	2	2	2	562.91
8	1	2	2	3	561.43
8	2	1	1	1	780.17
8	2	1	1	2	774.305
8	2	1	1	3	804.91
8	2	1	2	1	670.09
8	2	1	2	2	680.38
8	2	1	2	3	713.17
8	2	2	1	1	697.87
8	2	2	1	2	712.895
8	2	2	1	3	792.74
8	2	2	2	1	605.51
8	2	2	2	2	597.835
8	2	2	2	3	674.83
8	3	1	1	1	657.52
8	3	1	1	2	722.02
8	3	1	1	3	692.78
8	3	1	2	1	595.04
8	3	1	2	2	618.305
8	3	1	2	3	696.57
8	3	2	1	1	625.57
8	3	2	1	2	713.65
8	3	2	1	3	709.36
8	3	2	2	1	609.45
8	3	2	2	2	601.66
8	3	2	2	3	618.91
9	1	1	1	1	457.74
9	1	1	1	2	479.445
9	1	1	1	3	509.26
9	1	1	2	1	434.7
9	1	1	2	2	456.955
9	1	1	2	3	446.35
9	1	2	1	1	475.02
9	1	2	1	2	486.525
9	1	2	1	3	505.66
9	1	2	2	1	459.72
9	1	2	2	2	467.49
9	1	2	2	3	466.42
9	2	1	1	1	489.89
9	2	1	1	2	497.195
9	2	1	1	3	530.8
9	2	1	2	1	457.96
9	2	1	2	2	466.225
9	2	1	2	3	481.39
9	2	2	1	1	471.08
9	2	2	1	2	502.135
9	2	2	1	3	506.39
9	2	2	2	1	451.71
9	2	2	2	2	457.995
9	2	2	2	3	449.42
9	3	1	1	1	474.6
9	3	1	1	2	490.45
9	3	1	1	3	517.02
9	3	1	2	1	441.279
9	3	1	2	2	458.55
9	3	1	2	3	454.28
9	3	2	1	1	481.02
9	3	2	1	2	507.79
9	3	2	1	3	528.83
9	3	2	2	1	454.64
9	3	2	2	2	468.255
9	3	2	2	3	465.6
10	1	1	1	1	660.91
10	1	1	1	2	656.905
10	1	1	1	3	673.95
10	1	1	2	1	559.78
10	1	1	2	2	579.73
10	1	1	2	3	572.64
10	1	2	1	1	630.55
10	1	2	1	2	709.105
10	1	2	1	3	712.72
10	1	2	2	1	568.74
10	1	2	2	2	574.615
10	1	2	2	3	577.5
10	2	1	1	1	535.83
10	2	1	1	2	588.3
10	2	1	1	3	626.02
10	2	1	2	1	516.23
10	2	1	2	2	522.57
10	2	1	2	3	539.23
10	2	2	1	1	515.4
10	2	2	1	2	580.03
10	2	2	1	3	585.17
10	2	2	2	1	504.57
10	2	2	2	2	504.595
10	2	2	2	3	549.94
10	3	1	1	1	592.48
10	3	1	1	2	646.365
10	3	1	1	3	637.58
10	3	1	2	1	554.92
10	3	1	2	2	542.565
10	3	1	2	3	541.77
10	3	2	1	1	636.73
10	3	2	1	2	682.29
10	3	2	1	3	704.9
10	3	2	2	1	558.6
10	3	2	2	2	565.565
10	3	2	2	3	591.33
11	1	1	1	1	535.76
11	1	1	1	2	554.105
11	1	1	1	3	597.83
11	1	1	2	1	468.44
11	1	1	2	2	482.735
11	1	1	2	3	502.6
11	1	2	1	1	524.89
11	1	2	1	2	537.305
11	1	2	1	3	566.4
11	1	2	2	1	453.33
11	1	2	2	2	460.235
11	1	2	2	3	479.96
11	2	1	1	1	585.39
11	2	1	1	2	627.635
11	2	1	1	3	653.44
11	2	1	2	1	553.06
11	2	1	2	2	580.865
11	2	1	2	3	585.16
11	2	2	1	1	525.13
11	2	2	1	2	572.985
11	2	2	1	3	581.2
11	2	2	2	1	503.39
11	2	2	2	2	503.38
11	2	2	2	3	489.2
11	3	1	1	1	517.91
11	3	1	1	2	558.38
11	3	1	1	3	588.05
11	3	1	2	1	475.04
11	3	1	2	2	510.99
11	3	1	2	3	521.78
11	3	2	1	1	515.3
11	3	2	1	2	537.255
11	3	2	1	3	572.91
11	3	2	2	1	453.51
11	3	2	2	2	483.195
11	3	2	2	3	479.31
12	1	1	1	1	467.14
12	1	1	1	2	508.545
12	1	1	1	3	526.12
12	1	1	2	1	474.88
12	1	1	2	2	489.79
12	1	1	2	3	505.41
12	1	2	1	1	487.04
12	1	2	1	2	513.74
12	1	2	1	3	508.36
12	1	2	2	1	468.48
12	1	2	2	2	522.97
12	1	2	2	3	488.12
12	2	1	1	1	504.63
12	2	1	1	2	530.9
12	2	1	1	3	537.8
12	2	1	2	1	475.59
12	2	1	2	2	491.71
12	2	1	2	3	512.64
12	2	2	1	1	480.11
12	2	2	1	2	509.335
12	2	2	1	3	510.53
12	2	2	2	1	483.66
12	2	2	2	2	454.19
12	2	2	2	3	498.38
12	3	1	1	1	520.38
12	3	1	1	2	580.9
12	3	1	1	3	579.14
12	3	1	2	1	485.76
12	3	1	2	2	511.71
12	3	1	2	3	497.68
12	3	2	1	1	511.47
12	3	2	1	2	556.62
12	3	2	1	3	560.19
12	3	2	2	1	496.44
12	3	2	2	2	500.09
12	3	2	2	3	502.28

## Sheet: ErrorRates
		Number of Errors							Number of Outliers
Errors	Participants	Sham-Sham	Sham-Anodal	Sham-Cathodal	Error rate per participant	total trials per participant		Outliers	Sham-Sham	Sham-Anodal	Sham-Cathodal	Outliers per participant	# of correct trials
	1	5	12	8	0.0108507	2304			10	15	9	0.0149188	2279
	2	92	104	53	0.108073	2304			14	11	11	0.0175182	2055
	3	17	6	16	0.0169271	2304			12	17	17	0.0203091	2265
	4	18	17	23	0.0251736	2304			16	12	11	0.0173642	2246
	5	78	58	65	0.0872396	2304			11	17	10	0.0180694	2103
	6	30	47	30	0.046441	2304			19	11	10	0.0182066	2197
	7	7	3	7	0.00737847	2304			10	16	16	0.0183647	2287
	8	7	8	2	0.00737847	2304			29	69	52	0.0655881	2287
	9	55	27	22	0.0451389	2304			6	5	14	0.0113636	2200
	10	16	10	9	0.015191	2304			29	17	20	0.0290877	2269
	11	16	35	25	0.0329861	2304			15	17	15	0.0210952	2228
	12	45	38	44	0.0551215	2304			17	15	12	0.0202113	2177
	# of Errors per session	386	365	304				# of outliers per session	188	222	197
	Error rate per session	0.0139612	0.0132017	0.0109954
	Total number of errors	1055	Total number of trials	27648				Total number of outliers	607		Total number of correct trials		26593
	Grand average of error rates	0.0381583						Grand average of outlier rates	0.0228256
