# Supplementary material for: Transcranial direct current stimulation (tDCS) facilitates overall visual search response times but does not interact with visual search task factors
Source: PLoS One. 2018 Mar 20;13(3):e0194640. doi: 10.1371/journal.pone.0194640 (PMC5860774; doi:10.1371/journal.pone.0194640)
Supplement: S2 File — (XLSX) [file pone.0194640.s002.xlsx]

## Sheet: Exp2_RTData
subject	stimulation	Test set	Target	Visual quality	Difficulty	RT			Note	Stimulation
1	1	1	2	1	1	484.745				1: Sham-Sham	2: Sham-Anodal	3: Sham-Cathodal
1	1	2	2	1	1	479.935
1	2	1	2	1	1	515.578				Test set
1	2	2	2	1	1	519.55				1: Search test 1	2: Search test 2
1	3	1	2	1	1	532.064
1	3	2	2	1	1	495.565				Target
1	1	1	1	1	1	448.5				1: Target absent	2: Target present
1	1	2	1	1	1	458.152
1	2	1	1	1	1	518.196				Difficulty
1	2	2	1	1	1	462.37				1: Easy	2: Difficult
1	3	1	1	1	1	499.167
1	3	2	1	1	1	467.149				Visual Quality
1	1	1	2	1	2	488.022				1: Bright	2: Dimm
1	1	2	2	1	2	508.128
1	2	1	2	1	2	519.723
1	2	2	2	1	2	502.72
1	3	1	2	1	2	541
1	3	2	2	1	2	496.191
1	1	1	1	1	2	490.043
1	1	2	1	1	2	478.234
1	2	1	1	1	2	582.364
1	2	2	1	1	2	553.21
1	3	1	1	1	2	580.17
1	3	2	1	1	2	493.133
1	1	1	2	2	1	492.659
1	1	2	2	2	1	525.114
1	2	1	2	2	1	536.889
1	2	2	2	2	1	520.54
1	3	1	2	2	1	582.521
1	3	2	2	2	1	532.043
1	1	1	1	2	1	510.891
1	1	2	1	2	1	480.66
1	2	1	1	2	1	555.935
1	2	2	1	2	1	515.49
1	3	1	1	2	1	548.957
1	3	2	1	2	1	490
1	1	1	2	2	2	523.844
1	1	2	2	2	2	564
1	2	1	2	2	2	542.978
1	2	2	2	2	2	536.78
1	3	1	2	2	2	573.723
1	3	2	2	2	2	516.391
1	1	1	1	2	2	561.087
1	1	2	1	2	2	521.63
1	2	1	1	2	2	607.068
1	2	2	1	2	2	600.08
1	3	1	1	2	2	589.378
1	3	2	1	2	2	572.27
2	1	1	2	1	1	452.75
2	1	2	2	1	1	442.109
2	2	1	2	1	1	435.111
2	2	2	2	1	1	452.681
2	3	1	2	1	1	452.133
2	3	2	2	1	1	439.457
2	1	1	1	1	1	499.979
2	1	2	1	1	1	461.07
2	2	1	1	1	1	454.354
2	2	2	1	1	1	453.67
2	3	1	1	1	1	462.4
2	3	2	1	1	1	449.435
2	1	1	2	1	2	513.936
2	1	2	2	1	2	456.933
2	2	1	2	1	2	425.064
2	2	2	2	1	2	435.31
2	3	1	2	1	2	473.83
2	3	2	2	1	2	430.318
2	1	1	1	1	2	519.511
2	1	2	1	1	2	495.81
2	2	1	1	1	2	473
2	2	2	1	1	2	475.5
2	3	1	1	1	2	524.298
2	3	2	1	1	2	497.21
2	1	1	2	2	1	485.851
2	1	2	2	2	1	479.96
2	2	1	2	2	1	447.267
2	2	2	2	2	1	452.065
2	3	1	2	2	1	476.468
2	3	2	2	2	1	466.43
2	1	1	1	2	1	520.062
2	1	2	1	2	1	491.83
2	2	1	1	2	1	471.872
2	2	2	1	2	1	480.51
2	3	1	1	2	1	520.34
2	3	2	1	2	1	499.277
2	1	1	2	2	2	493.391
2	1	2	2	2	2	482.289
2	2	1	2	2	2	475
2	2	2	2	2	2	455.02
2	3	1	2	2	2	507.457
2	3	2	2	2	2	468.74
2	1	1	1	2	2	558.556
2	1	2	1	2	2	538.96
2	2	1	1	2	2	528.542
2	2	2	1	2	2	516.91
2	3	1	1	2	2	574.596
2	3	2	1	2	2	530.85
3	1	1	2	1	1	452.5
3	1	2	2	1	1	458.73
3	2	1	2	1	1	484.979
3	2	2	2	1	1	461.75
3	3	1	2	1	1	564.277
3	3	2	2	1	1	568.458
3	1	1	1	1	1	472.833
3	1	2	1	1	1	478.06
3	2	1	1	1	1	492.833
3	2	2	1	1	1	480.13
3	3	1	1	1	1	608.848
3	3	2	1	1	1	579.511
3	1	1	2	1	2	456.674
3	1	2	2	1	2	486.77
3	2	1	2	1	2	507.596
3	2	2	2	1	2	482.872
3	3	1	2	1	2	638.2
3	3	2	2	1	2	591.787
3	1	1	1	1	2	529.217
3	1	2	1	1	2	543.891
3	2	1	1	1	2	597.702
3	2	2	1	1	2	554.88
3	3	1	1	1	2	728.744
3	3	2	1	1	2	631.844
3	1	1	2	2	1	480.978
3	1	2	2	2	1	497.681
3	2	1	2	2	1	514.543
3	2	2	2	2	1	503.52
3	3	1	2	2	1	613.458
3	3	2	2	2	1	591.542
3	1	1	1	2	1	494.745
3	1	2	1	2	1	504.087
3	2	1	1	2	1	530.896
3	2	2	1	2	1	518.458
3	3	1	1	2	1	649.354
3	3	2	1	2	1	597.854
3	1	1	2	2	2	499.109
3	1	2	2	2	2	500.94
3	2	1	2	2	2	567
3	2	2	2	2	2	526.15
3	3	1	2	2	2	646.432
3	3	2	2	2	2	639.17
3	1	1	1	2	2	575
3	1	2	1	2	2	581.79
3	2	1	1	2	2	636.851
3	2	2	1	2	2	596.128
3	3	1	1	2	2	697.475
3	3	2	1	2	2	706.659
4	1	1	2	1	1	384.383
4	1	2	2	1	1	374.795
4	2	1	2	1	1	420.465
4	2	2	2	1	1	368.826
4	3	1	2	1	1	363.854
4	3	2	2	1	1	384.279
4	1	1	1	1	1	398.395
4	1	2	1	1	1	386.17
4	2	1	1	1	1	451.889
4	2	2	1	1	1	417.31
4	3	1	1	1	1	383.383
4	3	2	1	1	1	376.54
4	1	1	2	1	2	402.522
4	1	2	2	1	2	403.13
4	2	1	2	1	2	423.045
4	2	2	2	1	2	385.32
4	3	1	2	1	2	375.727
4	3	2	2	1	2	381.57
4	1	1	1	1	2	453.674
4	1	2	1	1	2	417.489
4	2	1	1	1	2	509.195
4	2	2	1	1	2	457.83
4	3	1	1	1	2	405.786
4	3	2	1	1	2	422.47
4	1	1	2	2	1	402.386
4	1	2	2	2	1	404.326
4	2	1	2	2	1	448.75
4	2	2	2	2	1	395.681
4	3	1	2	2	1	401.043
4	3	2	2	2	1	397.93
4	1	1	1	2	1	448.935
4	1	2	1	2	1	415.205
4	2	1	1	2	1	470.417
4	2	2	1	2	1	439.356
4	3	1	1	2	1	425.896
4	3	2	1	2	1	403
4	1	1	2	2	2	423.478
4	1	2	2	2	2	416.32
4	2	1	2	2	2	479.787
4	2	2	2	2	2	418.938
4	3	1	2	2	2	415.894
4	3	2	2	2	2	391.356
4	1	1	1	2	2	480.721
4	1	2	1	2	2	476.16
4	2	1	1	2	2	528.87
4	2	2	1	2	2	475.2
4	3	1	1	2	2	432.167
4	3	2	1	2	2	432.068
5	1	1	2	1	1	559.978
5	1	2	2	1	1	507
5	2	1	2	1	1	489.489
5	2	2	2	1	1	477.587
5	3	1	2	1	1	466.488
5	3	2	2	1	1	447.886
5	1	1	1	1	1	570.477
5	1	2	1	1	1	538.156
5	2	1	1	1	1	491.239
5	2	2	1	1	1	502.889
5	3	1	1	1	1	483.844
5	3	2	1	1	1	477.2
5	1	1	2	1	2	574.511
5	1	2	2	1	2	546.43
5	2	1	2	1	2	499.556
5	2	2	2	1	2	487.83
5	3	1	2	1	2	473.511
5	3	2	2	1	2	437.86
5	1	1	1	1	2	650.978
5	1	2	1	1	2	559.23
5	2	1	1	1	2	561.532
5	2	2	1	1	2	545.2
5	3	1	1	1	2	494.283
5	3	2	1	1	2	486.744
5	1	1	2	2	1	604.6
5	1	2	2	2	1	532.63
5	2	1	2	2	1	532.5
5	2	2	2	2	1	523.7
5	3	1	2	2	1	517.562
5	3	2	2	2	1	482.34
5	1	1	1	2	1	613.596
5	1	2	1	2	1	564.87
5	2	1	1	2	1	533.66
5	2	2	1	2	1	502.565
5	3	1	1	2	1	556.289
5	3	2	1	2	1	502.435
5	1	1	2	2	2	620.766
5	1	2	2	2	2	561.261
5	2	1	2	2	2	551.745
5	2	2	2	2	2	500.404
5	3	1	2	2	2	505.689
5	3	2	2	2	2	480.133
5	1	1	1	2	2	656.229
5	1	2	1	2	2	618.49
5	2	1	1	2	2	584.372
5	2	2	1	2	2	631.48
5	3	1	1	2	2	567.933
5	3	2	1	2	2	546.938
6	1	1	2	1	1	535.955
6	1	2	2	1	1	578.62
6	2	1	2	1	1	549.043
6	2	2	2	1	1	569.191
6	3	1	2	1	1	559.826
6	3	2	2	1	1	560.196
6	1	1	1	1	1	531.533
6	1	2	1	1	1	519.587
6	2	1	1	1	1	509.396
6	2	2	1	1	1	513.915
6	3	1	1	1	1	609.792
6	3	2	1	1	1	556.33
6	1	1	2	1	2	614.467
6	1	2	2	1	2	610.82
6	2	1	2	1	2	582.333
6	2	2	2	1	2	602.6
6	3	1	2	1	2	641.068
6	3	2	2	1	2	621.674
6	1	1	1	1	2	631.63
6	1	2	1	1	2	610.04
6	2	1	1	1	2	599.936
6	2	2	1	1	2	590.652
6	3	1	1	1	2	661.085
6	3	2	1	1	2	643.021
6	1	1	2	2	1	590.936
6	1	2	2	2	1	606.13
6	2	1	2	2	1	579.106
6	2	2	2	2	1	613.708
6	3	1	2	2	1	637
6	3	2	2	2	1	611.152
6	1	1	1	2	1	562.438
6	1	2	1	2	1	544.94
6	2	1	1	2	1	536.826
6	2	2	1	2	1	525.848
6	3	1	1	2	1	602.958
6	3	2	1	2	1	582.47
6	1	1	2	2	2	645.543
6	1	2	2	2	2	630.979
6	2	1	2	2	2	612.63
6	2	2	2	2	2	597.6
6	3	1	2	2	2	667.756
6	3	2	2	2	2	599.63
6	1	1	1	2	2	634.625
6	1	2	1	2	2	645.13
6	2	1	1	2	2	604.435
6	2	2	1	2	2	615.5
6	3	1	1	2	2	689.333
6	3	2	1	2	2	666.43
7	1	1	2	1	1	445.174
7	1	2	2	1	1	432.116
7	2	1	2	1	1	578.698
7	2	2	2	1	1	499.717
7	3	1	2	1	1	455.696
7	3	2	2	1	1	431.25
7	1	1	1	1	1	425.844
7	1	2	1	1	1	428.289
7	2	1	1	1	1	541.457
7	2	2	1	1	1	506.38
7	3	1	1	1	1	445.229
7	3	2	1	1	1	450.625
7	1	1	2	1	2	470.542
7	1	2	2	1	2	452.5
7	2	1	2	1	2	583.091
7	2	2	2	1	2	514.8
7	3	1	2	1	2	473.489
7	3	2	2	1	2	431.348
7	1	1	1	1	2	470.5
7	1	2	1	1	2	488.979
7	2	1	1	1	2	600.727
7	2	2	1	1	2	593.848
7	3	1	1	1	2	515.435
7	3	2	1	1	2	514
7	1	1	2	2	1	457.333
7	1	2	2	2	1	458.17
7	2	1	2	2	1	605.182
7	2	2	2	2	1	527.833
7	3	1	2	2	1	482.702
7	3	2	2	2	1	453.36
7	1	1	1	2	1	464.255
7	1	2	1	2	1	458.702
7	2	1	1	2	1	521.444
7	2	2	1	2	1	512.277
7	3	1	1	2	1	466.638
7	3	2	1	2	1	477.57
7	1	1	2	2	2	473.809
7	1	2	2	2	2	482.702
7	2	1	2	2	2	610.13
7	2	2	2	2	2	531.49
7	3	1	2	2	2	490.956
7	3	2	2	2	2	455.34
7	1	1	1	2	2	486.522
7	1	2	1	2	2	524.04
7	2	1	1	2	2	656.182
7	2	2	1	2	2	625.87
7	3	1	1	2	2	547
7	3	2	1	2	2	542.044
8	1	1	2	1	1	425.395
8	1	2	2	1	1	426.39
8	2	1	2	1	1	386.826
8	2	2	2	1	1	370.486
8	3	1	2	1	1	384.409
8	3	2	2	1	1	380.22
8	1	1	1	1	1	453.222
8	1	2	1	1	1	437.913
8	2	1	1	1	1	421.667
8	2	2	1	1	1	388.93
8	3	1	1	1	1	407.574
8	3	2	1	1	1	419.739
8	1	1	2	1	2	434.978
8	1	2	2	1	2	420.295
8	2	1	2	1	2	403.556
8	2	2	2	1	2	382.829
8	3	1	2	1	2	384.043
8	3	2	2	1	2	384.19
8	1	1	1	1	2	486.34
8	1	2	1	1	2	482.957
8	2	1	1	1	2	458.957
8	2	2	1	1	2	412.85
8	3	1	1	1	2	418.043
8	3	2	1	1	2	441.2
8	1	1	2	2	1	438.191
8	1	2	2	2	1	437.457
8	2	1	2	2	1	416.848
8	2	2	2	2	1	417.875
8	3	1	2	2	1	413.978
8	3	2	2	2	1	408.98
8	1	1	1	2	1	478.667
8	1	2	1	2	1	486.46
8	2	1	1	2	1	454.9
8	2	2	1	2	1	434.75
8	3	1	1	2	1	435.304
8	3	2	1	2	1	442.319
8	1	1	2	2	2	465.435
8	1	2	2	2	2	461.304
8	2	1	2	2	2	415.818
8	2	2	2	2	2	416.548
8	3	1	2	2	2	410.698
8	3	2	2	2	2	406.978
8	1	1	1	2	2	535.222
8	1	2	1	2	2	525.64
8	2	1	1	2	2	498.955
8	2	2	1	2	2	494.667
8	3	1	1	2	2	472.717
8	3	2	1	2	2	490.178
9	1	1	2	1	1	492.064
9	1	2	2	1	1	491.894
9	2	1	2	1	1	440.348
9	2	2	2	1	1	448.49
9	3	1	2	1	1	479.745
9	3	2	2	1	1	449.128
9	1	1	1	1	1	492.957
9	1	2	1	1	1	539.426
9	2	1	1	1	1	503.565
9	2	2	1	1	1	473.935
9	3	1	1	1	1	478.604
9	3	2	1	1	1	492.62
9	1	1	2	1	2	489.146
9	1	2	2	1	2	536.64
9	2	1	2	1	2	503.511
9	2	2	2	1	2	462.609
9	3	1	2	1	2	447.558
9	3	2	2	1	2	485.94
9	1	1	1	1	2	547.043
9	1	2	1	1	2	571.378
9	2	1	1	1	2	528.787
9	2	2	1	1	2	511.065
9	3	1	1	1	2	535.106
9	3	2	1	1	2	530.13
9	1	1	2	2	1	509.085
9	1	2	2	2	1	534.533
9	2	1	2	2	1	488.128
9	2	2	2	2	1	467.53
9	3	1	2	2	1	492.938
9	3	2	2	2	1	469.91
9	1	1	1	2	1	536.833
9	1	2	1	2	1	559.36
9	2	1	1	2	1	520.638
9	2	2	1	2	1	512.3
9	3	1	1	2	1	516.596
9	3	2	1	2	1	510.957
9	1	1	2	2	2	528.958
9	1	2	2	2	2	536.89
9	2	1	2	2	2	528.915
9	2	2	2	2	2	477.596
9	3	1	2	2	2	488.467
9	3	2	2	2	2	504.17
9	1	1	1	2	2	576.213
9	1	2	1	2	2	621.25
9	2	1	1	2	2	568.804
9	2	2	1	2	2	548.826
9	3	1	1	2	2	584
9	3	2	1	2	2	566.62
10	1	1	2	1	1	504.478
10	1	2	2	1	1	551.3
10	2	1	2	1	1	419.298
10	2	2	2	1	1	419.708
10	3	1	2	1	1	453.804
10	3	2	2	1	1	466.35
10	1	1	1	1	1	488.4
10	1	2	1	1	1	556
10	2	1	1	1	1	423.417
10	2	2	1	1	1	425.958
10	3	1	1	1	1	421.085
10	3	2	1	1	1	433.851
10	1	1	2	1	2	510.638
10	1	2	2	1	2	539.326
10	2	1	2	1	2	436.409
10	2	2	2	1	2	421.766
10	3	1	2	1	2	470.13
10	3	2	2	1	2	465.25
10	1	1	1	1	2	599.405
10	1	2	1	1	2	612.257
10	2	1	1	1	2	478.533
10	2	2	1	1	2	478.745
10	3	1	1	1	2	526.702
10	3	2	1	1	2	524.73
10	1	1	2	2	1	552.023
10	1	2	2	2	1	612.558
10	2	1	2	2	1	466.63
10	2	2	2	2	1	461.191
10	3	1	2	2	1	499
10	3	2	2	2	1	486.4
10	1	1	1	2	1	518.405
10	1	2	1	2	1	529.769
10	2	1	1	2	1	459.128
10	2	2	1	2	1	447.457
10	3	1	1	2	1	474.915
10	3	2	1	2	1	472.447
10	1	1	2	2	2	547.841
10	1	2	2	2	2	601.158
10	2	1	2	2	2	480.66
10	2	2	2	2	2	482.14
10	3	1	2	2	2	523.128
10	3	2	2	2	2	502.36
10	1	1	1	2	2	638.295
10	1	2	1	2	2	663.167
10	2	1	1	2	2	517.511
10	2	2	1	2	2	530.565
10	3	1	1	2	2	567.289
10	3	2	1	2	2	544.93
11	1	1	2	1	1	410.891
11	1	2	2	1	1	401.756
11	2	1	2	1	1	410.023
11	2	2	2	1	1	404.133
11	3	1	2	1	1	438.07
11	3	2	2	1	1	412.643
11	1	1	1	1	1	402.488
11	1	2	1	1	1	401.98
11	2	1	1	1	1	419
11	2	2	1	1	1	429.362
11	3	1	1	1	1	446.705
11	3	2	1	1	1	462.81
11	1	1	2	1	2	429.541
11	1	2	2	1	2	396.51
11	2	1	2	1	2	418.895
11	2	2	2	1	2	429.512
11	3	1	2	1	2	428.385
11	3	2	2	1	2	428.475
11	1	1	1	1	2	419.022
11	1	2	1	1	2	406.065
11	2	1	1	1	2	414.395
11	2	2	1	1	2	434.889
11	3	1	1	1	2	450.643
11	3	2	1	1	2	446.533
11	1	1	2	2	1	427.372
11	1	2	2	2	1	421.6
11	2	1	2	2	1	432.13
11	2	2	2	2	1	426.302
11	3	1	2	2	1	474.5
11	3	2	2	2	1	412.63
11	1	1	1	2	1	440.196
11	1	2	1	2	1	435.878
11	2	1	1	2	1	470.523
11	2	2	1	2	1	459.783
11	3	1	1	2	1	468.128
11	3	2	1	2	1	466.951
11	1	1	2	2	2	450.513
11	1	2	2	2	2	437.349
11	2	1	2	2	2	466.35
11	2	2	2	2	2	472.837
11	3	1	2	2	2	451.69
11	3	2	2	2	2	433.854
11	1	1	1	2	2	456.386
11	1	2	1	2	2	451.49
11	2	1	1	2	2	462.209
11	2	2	1	2	2	473.268
11	3	1	1	2	2	494.822
11	3	2	1	2	2	491.3
12	1	1	2	1	1	435.167
12	1	2	2	1	1	427.875
12	2	1	2	1	1	460.5
12	2	2	2	1	1	434.638
12	3	1	2	1	1	424.702
12	3	2	2	1	1	428.745
12	1	1	1	1	1	426.723
12	1	2	1	1	1	424.083
12	2	1	1	1	1	460.383
12	2	2	1	1	1	449.94
12	3	1	1	1	1	423.542
12	3	2	1	1	1	423.396
12	1	1	2	1	2	447.522
12	1	2	2	1	2	456.702
12	2	1	2	1	2	472.17
12	2	2	2	1	2	458.53
12	3	1	2	1	2	434.213
12	3	2	2	1	2	436.17
12	1	1	1	1	2	483.083
12	1	2	1	1	2	452.625
12	2	1	1	1	2	497.468
12	2	2	1	1	2	488.94
12	3	1	1	1	2	448.979
12	3	2	1	1	2	451.681
12	1	1	2	2	1	460.915
12	1	2	2	2	1	454.36
12	2	1	2	2	1	491.333
12	2	2	2	2	1	478.04
12	3	1	2	2	1	461.553
12	3	2	2	2	1	447.298
12	1	1	1	2	1	470.833
12	1	2	1	2	1	443
12	2	1	1	2	1	495.234
12	2	2	1	2	1	485.88
12	3	1	1	2	1	451.729
12	3	2	1	2	1	468.396
12	1	1	2	2	2	494.521
12	1	2	2	2	2	474.3
12	2	1	2	2	2	502.458
12	2	2	2	2	2	478.15
12	3	1	2	2	2	475.468
12	3	2	2	2	2	462.17
12	1	1	1	2	2	504.708
12	1	2	1	2	2	459.75
12	2	1	1	2	2	533.292
12	2	2	1	2	2	511.45
12	3	1	1	2	2	484.957
12	3	2	1	2	2	476.854
13	1	1	2	1	1	557.851
13	1	2	2	1	1	546.32
13	2	1	2	1	1	629.146
13	2	2	2	1	1	611.688
13	3	1	2	1	1	546.319
13	3	2	2	1	1	534.51
13	1	1	1	1	1	530.319
13	1	2	1	1	1	508.98
13	2	1	1	1	1	580.956
13	2	2	1	1	1	602.681
13	3	1	1	1	1	513.745
13	3	2	1	1	1	517.83
13	1	1	2	1	2	620.217
13	1	2	2	1	2	575.111
13	2	1	2	1	2	659.675
13	2	2	2	1	2	625.13
13	3	1	2	1	2	550.609
13	3	2	2	1	2	559.6
13	1	1	1	1	2	605.34
13	1	2	1	1	2	598.67
13	2	1	1	1	2	672.757
13	2	2	1	1	2	656.35
13	3	1	1	1	2	560.234
13	3	2	1	1	2	584.09
13	1	1	2	2	1	640.553
13	1	2	2	2	1	586.34
13	2	1	2	2	1	663.55
13	2	2	2	2	1	629.63
13	3	1	2	2	1	581.574
13	3	2	2	2	1	553.8
13	1	1	1	2	1	567.426
13	1	2	1	2	1	539.936
13	2	1	1	2	1	628.958
13	2	2	1	2	1	618.167
13	3	1	1	2	1	526.489
13	3	2	1	2	1	529.915
13	1	1	2	2	2	631.362
13	1	2	2	2	2	611
13	2	1	2	2	2	677.846
13	2	2	2	2	2	616.826
13	3	1	2	2	2	589.533
13	3	2	2	2	2	584.62
13	1	1	1	2	2	660.396
13	1	2	1	2	2	612.333
13	2	1	1	2	2	699.595
13	2	2	1	2	2	695.756
13	3	1	1	2	2	590.771
13	3	2	1	2	2	606.604
14	1	1	2	1	1	503.139
14	1	2	2	1	1	463
14	2	1	2	1	1	482.167
14	2	2	2	1	1	484.676
14	3	1	2	1	1	467.537
14	3	2	2	1	1	464.45
14	1	1	1	1	1	519.733
14	1	2	1	1	1	460.476
14	2	1	1	1	1	465.043
14	2	2	1	1	1	417.02
14	3	1	1	1	1	444.319
14	3	2	1	1	1	439.5
14	1	1	2	1	2	501.707
14	1	2	2	1	2	513.206
14	2	1	2	1	2	511.684
14	2	2	2	1	2	471.33
14	3	1	2	1	2	476.083
14	3	2	2	1	2	473.19
14	1	1	1	1	2	538.864
14	1	2	1	1	2	474.8
14	2	1	1	1	2	486.814
14	2	2	1	1	2	423.689
14	3	1	1	1	2	484.311
14	3	2	1	1	2	458.273
14	1	1	2	2	1	527.162
14	1	2	2	2	1	530.535
14	2	1	2	2	1	506.366
14	2	2	2	2	1	521.054
14	3	1	2	2	1	487.721
14	3	2	2	2	1	463.649
14	1	1	1	2	1	514.837
14	1	2	1	2	1	474.93
14	2	1	1	2	1	467.044
14	2	2	1	2	1	410.3
14	3	1	1	2	1	477.756
14	3	2	1	2	1	473.04
14	1	1	2	2	2	559.194
14	1	2	2	2	2	517.784
14	2	1	2	2	2	489.421
14	2	2	2	2	2	520.91
14	3	1	2	2	2	506.5
14	3	2	2	2	2	510.64
14	1	1	1	2	2	592.841
14	1	2	1	2	2	515.3
14	2	1	1	2	2	498.068
14	2	2	1	2	2	472.17
14	3	1	1	2	2	526.362
14	3	2	1	2	2	534.884
15	1	1	2	1	1	474.59
15	1	2	2	1	1	460.091
15	2	1	2	1	1	421.667
15	2	2	2	1	1	432.711
15	3	1	2	1	1	437.196
15	3	2	2	1	1	438.911
15	1	1	1	1	1	467.93
15	1	2	1	1	1	466.696
15	2	1	1	1	1	480.87
15	2	2	1	1	1	448.341
15	3	1	1	1	1	435.935
15	3	2	1	1	1	458.277
15	1	1	2	1	2	480.233
15	1	2	2	1	2	513.524
15	2	1	2	1	2	456.909
15	2	2	2	1	2	474.395
15	3	1	2	1	2	467.545
15	3	2	2	1	2	470.85
15	1	1	1	1	2	504.273
15	1	2	1	1	2	494.867
15	2	1	1	1	2	490.395
15	2	2	1	1	2	520.19
15	3	1	1	1	2	478.098
15	3	2	1	1	2	493.35
15	1	1	2	2	1	491.723
15	1	2	2	2	1	489.935
15	2	1	2	2	1	447.77
15	2	2	2	2	1	460.609
15	3	1	2	2	1	449.24
15	3	2	2	2	1	453.69
15	1	1	1	2	1	526.196
15	1	2	1	2	1	521.766
15	2	1	1	2	1	505.795
15	2	2	1	2	1	486.348
15	3	1	1	2	1	480.422
15	3	2	1	2	1	475.543
15	1	1	2	2	2	504.6
15	1	2	2	2	2	508.82
15	2	1	2	2	2	512.622
15	2	2	2	2	2	533.044
15	3	1	2	2	2	524.714
15	3	2	2	2	2	515.457
15	1	1	1	2	2	541.279
15	1	2	1	2	2	545.512
15	2	1	1	2	2	560.533
15	2	2	1	2	2	556.159
15	3	1	1	2	2	526.119
15	3	2	1	2	2	522.067
18	1	1	2	1	1	408.422
18	1	2	2	1	1	424.067
18	2	1	2	1	1	441.404
18	2	2	2	1	1	469.208
18	3	1	2	1	1	483.617
18	3	2	2	1	1	481.83
18	1	1	1	1	1	412.702
18	1	2	1	1	1	413.65
18	2	1	1	1	1	465.617
18	2	2	1	1	1	471.217
18	3	1	1	1	1	492.702
18	3	2	1	1	1	494.72
18	1	1	2	1	2	413.391
18	1	2	2	1	2	474.609
18	2	1	2	1	2	470.478
18	2	2	2	1	2	478.92
18	3	1	2	1	2	495.977
18	3	2	2	1	2	515.792
18	1	1	1	1	2	451.021
18	1	2	1	1	2	452.62
18	2	1	1	1	2	492.188
18	2	2	1	1	2	514
18	3	1	1	1	2	605.791
18	3	2	1	1	2	573.31
18	1	1	2	2	1	465.065
18	1	2	2	2	1	475.652
18	2	1	2	2	1	481.717
18	2	2	2	2	1	472.98
18	3	1	2	2	1	520
18	3	2	2	2	1	514.354
18	1	1	1	2	1	451.638
18	1	2	1	2	1	453.891
18	2	1	1	2	1	486.022
18	2	2	1	2	1	497.4
18	3	1	1	2	1	536.426
18	3	2	1	2	1	524.717
18	1	1	2	2	2	444.727
18	1	2	2	2	2	477.73
18	2	1	2	2	2	483.844
18	2	2	2	2	2	496.21
18	3	1	2	2	2	525.022
18	3	2	2	2	2	521.065
18	1	1	1	2	2	507.111
18	1	2	1	2	2	506.21
18	2	1	1	2	2	519.396
18	2	2	1	2	2	531.792
18	3	1	1	2	2	591.043
18	3	2	1	2	2	541.106
19	1	1	2	1	1	493.739
19	1	2	2	1	1	476.234
19	2	1	2	1	1	553.733
19	2	2	2	1	1	515.68
19	3	1	2	1	1	485.07
19	3	2	2	1	1	476.04
19	1	1	1	1	1	451.783
19	1	2	1	1	1	500.404
19	2	1	1	1	1	549.43
19	2	2	1	1	1	526.2
19	3	1	1	1	1	482.72
19	3	2	1	1	1	489.09
19	1	1	2	1	2	494.63
19	1	2	2	1	2	485.953
19	2	1	2	1	2	538.98
19	2	2	2	1	2	567.17
19	3	1	2	1	2	475.51
19	3	2	2	1	2	475.83
19	1	1	1	1	2	492.383
19	1	2	1	1	2	497.13
19	2	1	1	1	2	627.61
19	2	2	1	1	2	569.8
19	3	1	1	1	2	507.54
19	3	2	1	1	2	502.11
19	1	1	2	2	1	511.532
19	1	2	2	2	1	529.739
19	2	1	2	2	1	598.09
19	2	2	2	2	1	567.56
19	3	1	2	2	1	538.91
19	3	2	2	2	1	499.23
19	1	1	1	2	1	544.711
19	1	2	1	2	1	499.955
19	2	1	1	2	1	608.698
19	2	2	1	2	1	529.89
19	3	1	1	2	1	555.38
19	3	2	1	2	1	526.33
19	1	1	2	2	2	543.756
19	1	2	2	2	2	501.021
19	2	1	2	2	2	615.951
19	2	2	2	2	2	554.3
19	3	1	2	2	2	534.21
19	3	2	2	2	2	545.98
19	1	1	1	2	2	518.978
19	1	2	1	2	2	529.638
19	2	1	1	2	2	656.229
19	2	2	1	2	2	583.5
19	3	1	1	2	2	552.83
19	3	2	1	2	2	534.98
20	1	1	2	1	1	437.91
20	1	2	2	1	1	421.26
20	2	1	2	1	1	473.17
20	2	2	2	1	1	448.4
20	3	1	2	1	1	461.23
20	3	2	2	1	1	439.64
20	1	1	1	1	1	496.56
20	1	2	1	1	1	463.38
20	2	1	1	1	1	505
20	2	2	1	1	1	496.06
20	3	1	1	1	1	530.5
20	3	2	1	1	1	480.09
20	1	1	2	1	2	476.37
20	1	2	2	1	2	428.45
20	2	1	2	1	2	490
20	2	2	2	1	2	465.84
20	3	1	2	1	2	485.59
20	3	2	2	1	2	457.74
20	1	1	1	1	2	557.62
20	1	2	1	1	2	535.6
20	2	1	1	1	2	542.47
20	2	2	1	1	2	531.57
20	3	1	1	1	2	602.29
20	3	2	1	1	2	533.23
20	1	1	2	2	1	467.2
20	1	2	2	2	1	431.02
20	2	1	2	2	1	507.34
20	2	2	2	2	1	479.6
20	3	1	2	2	1	481.04
20	3	2	2	2	1	472.91
20	1	1	1	2	1	512.02
20	1	2	1	2	1	519.24
20	2	1	1	2	1	569.02
20	2	2	1	2	1	534.89
20	3	1	1	2	1	507.02
20	3	2	1	2	1	516.45
20	1	1	2	2	2	481.93
20	1	2	2	2	2	468.48
20	2	1	2	2	2	517.91
20	2	2	2	2	2	488.4
20	3	1	2	2	2	523.33
20	3	2	2	2	2	536.09
20	1	1	1	2	2	564.94
20	1	2	1	2	2	566.39
20	2	1	1	2	2	570.75
20	2	2	1	2	2	568.87
20	3	1	1	2	2	615.17
20	3	2	1	2	2	536.81

## Sheet: ErrorRates
		Number of Errors							Number of Outliers
Errors	Participants	Sham-Sham	Sham-Anodal	Sham-Cathodal	Error rate per participant	total trials per participant		Outliers	Sham-Sham	Sham-Anodal	Sham-Cathodal	Outliers per participant	# of correct trials
	1	12	18	4	0.0147569	2304			16	17	17	0.0220264	2270
	2	19	23	13	0.0238715	2304			6	8	14	0.01245	2249
	3	6	1	9	0.00694444	2304			13	9	27	0.0214161	2288
	4	34	41	47	0.0529514	2304			9	6	7	0.0100825	2182
	5	23	33	31	0.0377604	2304			10	9	17	0.0162382	2217
	6	13	9	15	0.016059	2304			17	15	14	0.0202911	2267
	7	12	26	15	0.0230035	2304			18	13	8	0.0173256	2251
	8	21	69	31	0.0525174	2304			14	20	11	0.0206138	2183
	9	3	5	14	0.00954861	2304			14	17	14	0.0197195	2282
	10	15	16	11	0.0182292	2304			75	9	12	0.0424403	2262
	11	61	56	69	0.0807292	2304			16	16	15	0.0221907	2118
	12	4	4	5	0.00564236	2304			4	10	7	0.0091663	2291
	13	7	11	9	0.0117188	2304			10	50	10	0.0307422	2277
	14	117	96	85	0.12934	2304			11	11	11	0.0164506	2006
	15	38	42	43	0.0533854	2304			12	13	14	0.0178817	2181
	16	21	9	17	0.0203993	2304			10	6	9	0.0110767	2257
	17	7	5	6	0.0078125	2304			27	51	25	0.0450569	2286
	18	20	10	18	0.0208333	2304			7	11	10	0.0124113	2256
	# of Errors per session	433	474	442				# of outliers per session	289	291	242
	Error rate per session	0.0104408	0.0114294	0.0106578
	Total number of errors	1349	Total number of trials	41472				Total number of outliers	822		Total number of correct trials		40123
	Grand average of error rates	0.032528						Grand average of outlier rates	0.020487
