# Supplementary material for: Transcranial direct current stimulation (tDCS) facilitates overall visual search response times but does not interact with visual search task factors
Source: PLoS One. 2018 Mar 20;13(3):e0194640. doi: 10.1371/journal.pone.0194640 (PMC5860774; doi:10.1371/journal.pone.0194640)
Supplement: S3 File — (XLSX) [file pone.0194640.s003.xlsx]

## Sheet: Exp3_RTData
Subject	Stimulation	Target	Difficulty	RT			Note	Stimulation
1	1	1	1	434.9				1: sham, 2: tDCS
1	1	1	2	460.12
1	1	1	3	509.45
1	1	2	1	527.88				Target
1	1	2	2	578.68				1: Target absent	2: Target present
1	1	2	3	566.76
1	2	1	1	433.7				Difficulty
1	2	1	2	446.93				1: Easy	2: Intermediate	3: Difficult
1	2	1	3	459.28
1	2	2	1	486.56
1	2	2	2	537.89
1	2	2	3	564.86
2	1	1	1	553.32
2	1	1	2	575.66
2	1	1	3	574.24
2	1	2	1	615.02
2	1	2	2	660.51
2	1	2	3	657.43
2	2	1	1	471.15
2	2	1	2	484.68
2	2	1	3	496.17
2	2	2	1	542.52
2	2	2	2	574.25
2	2	2	3	569.68
3	1	1	1	468.2
3	1	1	2	512.2
3	1	1	3	557.8
3	1	2	1	513.3
3	1	2	2	537.4
3	1	2	3	548.5
3	2	1	1	493.3
3	2	1	2	485.8
3	2	1	3	520
3	2	2	1	482.4
3	2	2	2	517
3	2	2	3	538.7
4	1	1	1	434.91
4	1	1	2	454.49
4	1	1	3	466.94
4	1	2	1	443.66
4	1	2	2	482.81
4	1	2	3	497.96
4	2	1	1	439.78
4	2	1	2	450.86
4	2	1	3	472.67
4	2	2	1	444.6
4	2	2	2	477.1
4	2	2	3	499.77
5	1	1	1	559.7
5	1	1	2	583.16
5	1	1	3	602.6
5	1	2	1	574.81
5	1	2	2	602.1
5	1	2	3	655.55
5	2	1	1	566.22
5	2	1	2	568.5
5	2	1	3	570.74
5	2	2	1	581.52
5	2	2	2	593.77
5	2	2	3	637.87
6	1	1	1	599.8
6	1	1	2	626.06
6	1	1	3	651.58
6	1	2	1	621.74
6	1	2	2	669.35
6	1	2	3	697.52
6	2	1	1	570.3
6	2	1	2	570.62
6	2	1	3	589.19
6	2	2	1	565.17
6	2	2	2	589.67
6	2	2	3	564.73
7	1	1	1	475.68
7	1	1	2	514
7	1	1	3	553
7	1	2	1	542.13
7	1	2	2	552.89
7	1	2	3	555.28
7	2	1	1	490.35
7	2	1	2	537.07
7	2	1	3	528.53
7	2	2	1	570.41
7	2	2	2	598.56
7	2	2	3	583.8
8	1	1	1	579.96
8	1	1	2	633.26
8	1	1	3	648.71
8	1	2	1	618.43
8	1	2	2	680.4
8	1	2	3	684.9
8	2	1	1	575.04
8	2	1	2	599
8	2	1	3	620.05
8	2	2	1	629.57
8	2	2	2	642.9
8	2	2	3	660.62
9	1	1	1	475.68
9	1	1	2	514
9	1	1	3	553
9	1	2	1	542.13
9	1	2	2	552.89
9	1	2	3	555.28
9	2	1	1	490.35
9	2	1	2	537.07
9	2	1	3	528.53
9	2	2	1	570.41
9	2	2	2	598.56
9	2	2	3	583.8
10	1	1	1	561.13
10	1	1	2	610.02
10	1	1	3	645.85
10	1	2	1	704.27
10	1	2	2	711.18
10	1	2	3	696.1
10	2	1	1	595.24
10	2	1	2	642.08
10	2	1	3	658.12
10	2	2	1	705.62
10	2	2	2	749.32
10	2	2	3	774.92
11	1	1	1	468.43
11	1	1	2	494.71
11	1	1	3	492.32
11	1	2	1	504.17
11	1	2	2	554.59
11	1	2	3	582.57
11	2	1	1	486.15
11	2	1	2	489.06
11	2	1	3	504.83
11	2	2	1	555.5
11	2	2	2	557.76
11	2	2	3	569.56
12	1	1	1	623.53
12	1	1	2	629.21
12	1	1	3	643.7
12	1	2	1	706
12	1	2	2	703.73
12	1	2	3	721.23
12	2	1	1	585.85
12	2	1	2	633.1
12	2	1	3	653.56
12	2	2	1	684.7
12	2	2	2	735.98
12	2	2	3	745.19
13	1	1	1	597.36
13	1	1	2	611.49
13	1	1	3	618.54
13	1	2	1	583.83
13	1	2	2	608.94
13	1	2	3	687.08
13	2	1	1	613.33
13	2	1	2	617.97
13	2	1	3	644.58
13	2	2	1	627.73
13	2	2	2	628.03
13	2	2	3	705.08
14	1	1	1	498.93
14	1	1	2	527.58
14	1	1	3	494.72
14	1	2	1	528.31
14	1	2	2	535.33
14	1	2	3	551.91
14	2	1	1	554
14	2	1	2	552.41
14	2	1	3	553.02
14	2	2	1	533.36
14	2	2	2	557.02
14	2	2	3	629.18
15	1	1	1	418.93
15	1	1	2	427.36
15	1	1	3	454.59
15	1	2	1	529.73
15	1	2	2	548.76
15	1	2	3	588.57
15	2	1	1	476.86
15	2	1	2	533.02
15	2	1	3	546.2
15	2	2	1	629.17
15	2	2	2	660.18
15	2	2	3	689.11
16	1	1	1	495.6
16	1	1	2	515.08
16	1	1	3	537.55
16	1	2	1	553.6
16	1	2	2	586.83
16	1	2	3	598.39
16	2	1	1	560.36
16	2	1	2	584.49
16	2	1	3	607.57
16	2	2	1	578.6
16	2	2	2	590.79
16	2	2	3	687.55

## Sheet: ErrorRates
			Number of Errors
Errors	total trials per participant	Participants	Number of Errors	Error rate per participant		Outliers	# of correct trials	Outliers per participant	Outlier rate
	768	1	70.0913	0.0912647			697.909	20	0.028657
	768	2	10	0.0130208			758	32	0.0422164
	768	3	29	0.0377604			739	12	0.0162382
	768	4	8	0.0104167			760	9	0.0118421
	768	5	18	0.0234375			750	17	0.0226667
	768	6	2	0.00260417			766	14	0.0182768
	768	7	30	0.0390625			738	15	0.0203252
	768	8	29	0.0377604			739	71	0.0960758
	768	9	22	0.0286458			746	15	0.0201072
	768	10	12	0.015625			756	56	0.0740741
	768	11	28	0.036			722	85	0.115
	768	12	50	0.0651042			718	10	0.0139276
	768	13	16	0.021			752	22	0.029
	768	14	33	0.043			735	25	0.034
	768	15	9	0.012			759	10	0.013
	768	16	42	0.055			726	13	0.018
